# Supplementary material for: Accurate and broadband manipulations of harmonic amplitudes and phases to reach 256 QAM millimeter-wave wireless communications by time-domain digital coding metasurface
Source: Natl Sci Rev. 2021 Jul 29;9(1):nwab134. doi: 10.1093/nsr/nwab134 (PMC8783670; doi:10.1093/nsr/nwab134)
Supplement: nwab134_Supplemental_Files [file nwab134_supplemental_files.zip]

Archive with 2 entries (2 files):
- Supplementary_Video.mov
- Supplementary_Data.docx
